# Supplementary material for: Socially-parasitic Myrmica species (Hymenoptera, Formicidae) of Himalaya, with the description of a new species
Source: Zookeys. 2016 Jul 14;(605):113–29. doi: 10.3897/zookeys.605.9087 (PMC4978074; doi:10.3897/zookeys.605.9087)
Supplement: XML Treatment for Myrmica latra [file zookeys.605.9087-treatment1.xml]

<!DOCTYPE tp:taxon-treatment
  PUBLIC "-//TaxonX//DTD Taxonomic Treatment Publishing DTD v0 20100105//EN" "tax-treatment-NSO.dtd">
<tp:taxon-treatment xmlns:tp="http://www.plazi.org/taxpub"><tp:treatment-meta><kwd-group><label>Taxon classification</label><kwd><named-content content-type="kingdom">Animalia</named-content></kwd><kwd><named-content content-type="order">Hymenoptera</named-content></kwd><kwd><named-content content-type="family">Formicidae</named-content></kwd></kwd-group><mixed-citation publication-type="journal"><person-group><name><surname>Bharti</surname><given-names>Himender</given-names></name><name><surname>Radchenko</surname><given-names>Alexander</given-names></name><name><surname>Sasi</surname><given-names>Sishal</given-names></name></person-group><article-title>Socially-parasitic <italic><tp:taxon-name><tp:taxon-name-part taxon-name-part-type="genus">Myrmica</tp:taxon-name-part></tp:taxon-name></italic> species (<tp:taxon-name><tp:taxon-name-part taxon-name-part-type="order">Hymenoptera</tp:taxon-name-part></tp:taxon-name>, <tp:taxon-name><tp:taxon-name-part taxon-name-part-type="family">Formicidae</tp:taxon-name-part></tp:taxon-name>) of Himalaya, with the description of a new species</article-title><source>Zookeys</source><day>14</day><month>7</month><year>2016</year><volume>2016</volume><issue>605</issue><fpage>113</fpage><lpage>129</lpage><pub-id pub-id-type="doi">10.3897/zookeys.605.9087</pub-id></mixed-citation></tp:treatment-meta><tp:nomenclature><tp:taxon-name>
              <tp:taxon-name-part taxon-name-part-type="genus">Myrmica</tp:taxon-name-part>
              <tp:taxon-name-part taxon-name-part-type="species">latra</tp:taxon-name-part>
              <object-id xmlns:xlink="http://www.w3.org/1999/xlink" content-type="zoobank" xlink:type="simple">http://zoobank.org/834B2826-B346-46F2-BA03-5AC2A112D87F</object-id>
            </tp:taxon-name><tp:taxon-status xmlns:xlink="http://www.w3.org/1999/xlink" xlink:type="simple">sp. n.</tp:taxon-status><xref ref-type="fig" rid="F2">Figs 2–7</xref><xref ref-type="table" rid="T1">, Tables 1</xref><xref ref-type="table" rid="T2">, 2</xref></tp:nomenclature><tp:treatment-sec sec-type="type material" id="SECID0ER2AG"><title>Type-material.</title><p>
            <bold><italic>Holotype</italic></bold> (PUAC1569803) queen, pinned, point-mounted, “India, Himachal Pradesh: Prounthi, <named-content xmlns:xlink="http://www.w3.org/1999/xlink" content-type="dwc:verbatimCoordinates" xlink:type="simple"><named-content content-type="geo-json" specific-use="{&#34;type&#34;:&#34;Point&#34;,&#34;coordinates&#34;:[77.648700,31.104300]}" id="NCID0E62AG" xlink:type="simple">31.1043, 77.6487</named-content></named-content>, 2260m, Hand picking, 14 July 2013, Joginder Singh leg.”. <bold><italic>Paratype</italic></bold> (PUAC1569804) male (alate), pinned, point-mounted, “India, Himachal Pradesh, Roggling, <named-content xmlns:xlink="http://www.w3.org/1999/xlink" content-type="dwc:verbatimCoordinates" xlink:type="simple"><named-content content-type="geo-json" specific-use="{&#34;type&#34;:&#34;Point&#34;,&#34;coordinates&#34;:[76.970400,32.551400]}" id="NCID0EK3AG" xlink:type="simple">32.5514, 76.9704</named-content></named-content>, 2740m, 12 July 2015, Pawanpreet Kaur leg.” [<abbrev xmlns:xlink="http://www.w3.org/1999/xlink" content-type="institution" xlink:title="Punjabi University Patiala Ant Collection at Department of Zoology and Environmental Sciences, Punjabi University, Patiala, Punjab, India" id="ABBRID0EP3AG" xlink:type="simple">PUAC</abbrev>]. Nest understone in ground covered with low vegetation and scattered <italic><tp:taxon-name><tp:taxon-name-part taxon-name-part-type="genus">Pinus</tp:taxon-name-part></tp:taxon-name></italic> and <italic><tp:taxon-name><tp:taxon-name-part taxon-name-part-type="genus">Cedrus</tp:taxon-name-part></tp:taxon-name></italic> trees.</p></tp:treatment-sec><tp:treatment-sec sec-type="description" id="SECID0EB4AG"><title>Description.</title><p>
            <bold><italic>Queen</italic></bold> (Figs <xref ref-type="fig" rid="F2">2–4</xref>, Tables <xref ref-type="table" rid="T1">1</xref>–<xref ref-type="table" rid="T2">2</xref>). Head somewhat longer than broad, with slightly convex sides and occipital margin and widely rounded occipital corners. Anterior clypeal margin convex, but not strongly prominent and not notched medially. Upper latero-ventral corners of head somewhat angulate, but not strongly pointed (seen in profile). Eyes situated slightly in front of midlength of sides of head, Ocelli well developed. Right mandible with 7 teeth, left mandible with 6, apical tooth the largest, preapical one smaller, and other ones uniform and small. Frontal carinae curved outwards to merge with rugae, which surround antennal sockets. Frons wide, frontal lobes converging anteriorly, so that width of frons somewhat wider than distance between frontal lobes. Antennae 12-segmented, with 5-segmented club, scape slender, gradually and feebly curved at the base, without any trace of lobe or carina, shorter than head width, only slightly surpassing occipital margin.</p><fig id="F2" position="float" orientation="portrait"><label>Figures 2–7.</label><caption><p>
          <italic><tp:taxon-name><tp:taxon-name-part taxon-name-part-type="genus">Myrmica</tp:taxon-name-part> <tp:taxon-name-part taxon-name-part-type="species">latra</tp:taxon-name-part></tp:taxon-name></italic> sp. n. <bold>2</bold> Head (queen) <bold>3</bold> Profile (queen) <bold>4</bold> Dorsum (queen) <bold>5</bold> Head (male) <bold>6</bold> Profile (male) <bold>7</bold> Dorsum (male).</p></caption><graphic xmlns:xlink="http://www.w3.org/1999/xlink" xlink:href="zookeys-605-113-g002.jpg" position="float" orientation="portrait" xlink:type="simple" id="oo_95790.jpg"/></fig><p>Mesosoma of moderate length, mesonotum feebly convex, scutum not overlapping pronotum, antero-lateral corners of pronotum visible from above, propodeal lobes <!--PageBreak-->rounded apically. Propodeal dorsum almost flat (seen in profile). Propodeal spines quite short, widened at the base, thick, not pointed, but narrowly rounded at tips, directed upward (at an angle ca. 45°) and backward, not diverging when seen from above. Metapleural glands moderately large, with conspicuous orifice dorsally on bulla.</p><p>Petiole and postpetiole distinctly widened, while less in width in comparison to other Himalayan socially-parasitic <italic><tp:taxon-name><tp:taxon-name-part taxon-name-part-type="genus">Myrmica</tp:taxon-name-part></tp:taxon-name></italic> species. Petiole high, with short but dis<!--PageBreak-->tinct peduncle, slightly longer than wide (in other Himalayan socially-parasitic <italic><tp:taxon-name><tp:taxon-name-part taxon-name-part-type="genus">Myrmica</tp:taxon-name-part></tp:taxon-name></italic> it is distinctly shorter than wide); its anterior surface concave, node dorsum narrowly rounded; ventral process quite small, widely rounded on tip and directed mostly forward and slightly downward. Postpetiole high, more than 1.5 times higher than petiole, and 1.75 times higher than its length, quite thick and with rather widely rounded dorsum, its anterior surface convex, posterior one almost straight (seen in profile); ventral process well developed, subtriangular, narrowly rounded apically. Spurs of middle and hind tibiae well developed and pectinate.</p><p>Head dorsum with coarse longitudinal rugosity and reticulation, diverging postero-laterally. Vertex and occiput with transverse rugosity and reticulation; surface between rugae finely punctate, but appearing shiny. Frontal triangle deep, smooth and shiny. Clypeus longitudinally rugose, surface between rugae finely punctate. Mandibles coarsely longitudinally rugose.</p><p>Pronotum longitudinally rugo-reticulate and transverse dorsally. Scutum densely longitudinally rugose, only its anterior part smooth and shiny. Anterior part of scutellum with short longitudinal rugae, its posterior part transversely-concentrically rugose. Propodeal dorsum with finer transverse rugae, its declivity smooth and shiny. Mesopleurae and sides of <!--PageBreak-->propodeum longitudinally rugose, only posterior part of anepisternum smooth and shiny. Petiolar node and postpetiolar dorsum transversely rugose. Whole surface of mesosoma between rugae densely while not coarsely punctate, appears dull. Gaster very smooth, polished.</p><!--PageBreak--><p>Whole body with whitish hairs. Head dorsum, margins and ventral surface with abundant semi-erect to erect straight whitish hairs of various length, anterior clypeal margin with long setae, mandibles with quite long curved hairs, scape and 7 basal funicular segments with abundant semi-erect to subdecumbent long hairs and shorter pilosity, segments of club with very dense subdecumbent pilosity.</p><p>Mesosoma, waist and gaster with numerous long and curved erect hairs, combined with shorter suberect to subdecumbent straight hairs.</p><p>Whole body brownish-black, mandibles, antennae, legs (especially tibia and tarsi) and sides of pronotum lighter, brownish.</p><p>
            <bold>Male</bold> (Figs <xref ref-type="fig" rid="F2">5–7</xref>, Table <xref ref-type="table" rid="T1">1</xref>–<xref ref-type="table" rid="T2">2</xref>). Head distinctly longer than broad, suboval, gradually narrowing behind and in front of eyes, occipital margin convex. Upper latero-ventral corners of head somewhat angulate, but not strongly pointed (seen in profile). Frons somewhat raised up anteriorly and gradually sloping to the level of central ocellus. Clypeus convex, its anterior margin very feebly convex, not prominent and not notched medially. Eyes large in comparison to queen, situated in front of midlength of sides of head, ocelli quite prominent. Mandibles with well-developed apical and smaller preapical teeth, followed by 6 minute blunt denticles. Antennae 13-segmented, with 5-segmented club; scape long, longer than six basal funicular segments and head width, surpassing occipital margin.</p><p>Mesosoma long and low, ca. 1.6 times longer than height, scutum and scutellum convex, forming regular arch, scutellum does not project dorsally above scutum when <!--PageBreak-->seen in profile. Propodeum gradually rounded, without tubercles, length of its dorsal surface subequal to posterior one, propodeal lobes rounded apically. Petiole with short peduncle, strongly concave anterior surface and widely rounded node dorsum. Postpetiole short and high, ca. 1.5 times higher than length, with evenly rounded dorsum, its sternite looks like a rather long widely rounded ventral plate. Ventral process on petiole small, tooth-like. Both petiole and postpetiole obviously widened. Spurs of middle and hind tibiae well developed and pectinate.</p><p>Wing venation almost typical to the genus, e.g. forewing with closed cell <italic>mcu</italic>, open cell <italic>3r</italic>, vein 2+3RS reduced proximally so that cells <italic>1+2r</italic> and <italic>rm</italic> only partly separated.</p><p>Head dorsum with irregular short coarse rugae, sides of head and vertex with reticulation. Mandibles smooth, only sparsely punctate, appearing shiny overall. Sides of pronotum mostly smooth, but with fine longitudinal slightly sinuous rugulosity posteriorly. Anterior part of scutum between Mayrian furrows smooth and shiny, its posterior part and scutellum irregularly rugulo-punctate. Anepisternum with irregular fine rugulosity, katepisternum and sides of propodeum coarsely longitudinally rugulose and with fine reticulation; propodeal dorsum and declivity shagreened, somewhat shiny. Petiolar node and postpetiole with fine superficial microsculpture, but appearing more or less shiny. Gaster smooth and shiny.</p><p>Whole head surface with numerous long erect to suberect, often curved long hairs and shorter subdecumbent pilosity. Scape and basal funicular segments with subde<!--PageBreak-->cumbent to suberect hairs, club segments with subdecumbent short pubescence. Mesosoma and waist with abundant, quite long suberect to erect hairs, gaster with similar long hairs and sparse short subdecumbent pilosity. Legs with numerous subdecumbent, quite long hairs. Whole body and appendages brownish.</p><p>
            <bold>Workers.</bold> unknown.</p></tp:treatment-sec><tp:treatment-sec sec-type="remarks" id="SECID0EDBBG"><title>Remarks.</title><p>The queen of <italic><tp:taxon-name><tp:taxon-name-part taxon-name-part-type="genus">Myrmica</tp:taxon-name-part> <tp:taxon-name-part taxon-name-part-type="species">latra</tp:taxon-name-part></tp:taxon-name></italic> sp. n. differs from the known non-parasitic Himalayan <italic><tp:taxon-name><tp:taxon-name-part taxon-name-part-type="genus">Myrmica</tp:taxon-name-part></tp:taxon-name></italic> species by possessing characteristic features of the “inquiline syndrome”, particularly by the distinctly widened petiole and postpetiole, presence of the well-developed ventral lobe on the petiole and postpetiole, and also by the presence of more hair on the body. Although <italic><tp:taxon-name><tp:taxon-name-part taxon-name-part-type="genus">Myrmica</tp:taxon-name-part> <tp:taxon-name-part taxon-name-part-type="species">latra</tp:taxon-name-part></tp:taxon-name></italic> shares these features with two already described socially-parasitic Himalayan species, <italic><tp:taxon-name><tp:taxon-name-part taxon-name-part-type="genus">Myrmica</tp:taxon-name-part> <tp:taxon-name-part taxon-name-part-type="species">ereptrix</tp:taxon-name-part></tp:taxon-name></italic> Bolton, 1988 and <italic><tp:taxon-name><tp:taxon-name-part taxon-name-part-type="genus">Myrmica</tp:taxon-name-part> <tp:taxon-name-part taxon-name-part-type="species">nefaria</tp:taxon-name-part></tp:taxon-name></italic> Bharti, 2012, it differs from both by in following characters: <italic><tp:taxon-name><tp:taxon-name-part taxon-name-part-type="genus">Myrmica</tp:taxon-name-part> <tp:taxon-name-part taxon-name-part-type="species">latra</tp:taxon-name-part></tp:taxon-name></italic> has a relatively less-widened petiole and postpetiole, its head is twice as wide as the petiole: <abbrev xmlns:xlink="http://www.w3.org/1999/xlink" xlink:title="maximum width of petiole in dorsal view" id="ABBRID0ECDBG" xlink:type="simple">PW</abbrev>/<abbrev xmlns:xlink="http://www.w3.org/1999/xlink" xlink:title="maximum width of head in dorsal view behind the eyes" id="ABBRID0EFDBG" xlink:type="simple">HW</abbrev> = 0.50 compared to <abbrev xmlns:xlink="http://www.w3.org/1999/xlink" xlink:title="maximum width of petiole in dorsal view" id="ABBRID0EIDBG" xlink:type="simple">PW</abbrev>/<abbrev xmlns:xlink="http://www.w3.org/1999/xlink" xlink:title="maximum width of head in dorsal view behind the eyes" id="ABBRID0ELDBG" xlink:type="simple">HW</abbrev> = 0.58-0.65 in the two other species; <abbrev xmlns:xlink="http://www.w3.org/1999/xlink" xlink:title="maximum width of postpetiole in dorsal view" id="ABBRID0EODBG" xlink:type="simple">PPW</abbrev>/<abbrev xmlns:xlink="http://www.w3.org/1999/xlink" xlink:title="maximum width of head in dorsal view behind the eyes" id="ABBRID0ERDBG" xlink:type="simple">HW</abbrev> = 0.81 in <italic><tp:taxon-name><tp:taxon-name-part taxon-name-part-type="genus">Myrmica</tp:taxon-name-part> <tp:taxon-name-part taxon-name-part-type="species">latra</tp:taxon-name-part></tp:taxon-name></italic> versus a ratio &gt; 0.92 in the other two species. The petiole in <italic><tp:taxon-name><tp:taxon-name-part taxon-name-part-type="genus">Myrmica</tp:taxon-name-part> <tp:taxon-name-part taxon-name-part-type="species">latra</tp:taxon-name-part></tp:taxon-name></italic> sp. n. is nearly as long as wide (<abbrev xmlns:xlink="http://www.w3.org/1999/xlink" xlink:title="maximum length of petiole in dorsal view, measured from the posterodorsal margin of petiole to the articulation with propodeum; the petiole should be positioned so that measured points lay on the same plane" id="ABBRID0EIEBG" xlink:type="simple">PL</abbrev>/<abbrev xmlns:xlink="http://www.w3.org/1999/xlink" xlink:title="maximum width of petiole in dorsal view" id="ABBRID0ELEBG" xlink:type="simple">PW</abbrev> = 1.06), but in the other two it is distinctly wider than long (<abbrev xmlns:xlink="http://www.w3.org/1999/xlink" xlink:title="maximum length of petiole in dorsal view, measured from the posterodorsal margin of petiole to the articulation with propodeum; the petiole should be positioned so that measured points lay on the same plane" id="ABBRID0EOEBG" xlink:type="simple">PL</abbrev>/<abbrev xmlns:xlink="http://www.w3.org/1999/xlink" xlink:title="maximum width of petiole in dorsal view" id="ABBRID0EREBG" xlink:type="simple">PW</abbrev> ≤ 0.85); the ratios <abbrev xmlns:xlink="http://www.w3.org/1999/xlink" xlink:title="maximum length of postpetiole in dorsal view between its visible anterior and posterior margins" id="ABBRID0EUEBG" xlink:type="simple">PPL</abbrev>/<abbrev xmlns:xlink="http://www.w3.org/1999/xlink" xlink:title="maximum width of postpetiole in dorsal view" id="ABBRID0EXEBG" xlink:type="simple">PPW</abbrev> are 0.55 <italic>vs.</italic> ≤ 0.55, respectively. Other differences include the ventral processes on the petiole and postpetiole in <italic><tp:taxon-name><tp:taxon-name-part taxon-name-part-type="genus">Myrmica</tp:taxon-name-part> <tp:taxon-name-part taxon-name-part-type="species">latra</tp:taxon-name-part></tp:taxon-name></italic> being distinctly smaller than in <italic><tp:taxon-name><tp:taxon-name-part taxon-name-part-type="genus">Myrmica</tp:taxon-name-part> <tp:taxon-name-part taxon-name-part-type="species">ereptrix</tp:taxon-name-part></tp:taxon-name></italic> (compare Figs <xref ref-type="fig" rid="F2">3</xref> and <xref ref-type="fig" rid="F3">9</xref>); its propodeal spines are blunt and not divergent, while in both <italic><tp:taxon-name><tp:taxon-name-part taxon-name-part-type="genus">Myrmica</tp:taxon-name-part> <tp:taxon-name-part taxon-name-part-type="species">ereptrix</tp:taxon-name-part></tp:taxon-name></italic> and <italic><tp:taxon-name><tp:taxon-name-part taxon-name-part-type="genus">Myrmica</tp:taxon-name-part> <tp:taxon-name-part taxon-name-part-type="species">nefaria</tp:taxon-name-part></tp:taxon-name></italic> they are pointed and distinctly divergent (compare Figs <xref ref-type="fig" rid="F2">3</xref> and <xref ref-type="fig" rid="F3">9</xref>, <xref ref-type="fig" rid="F4">12</xref>); the spur on the middle tibiae in <italic><tp:taxon-name><tp:taxon-name-part taxon-name-part-type="genus">Myrmica</tp:taxon-name-part> <tp:taxon-name-part taxon-name-part-type="species">ereptrix</tp:taxon-name-part></tp:taxon-name></italic> is strongly reduced, while in the other species it is well developed and pectinate; the body colour of <italic><tp:taxon-name><tp:taxon-name-part taxon-name-part-type="genus">Myrmica</tp:taxon-name-part> <tp:taxon-name-part taxon-name-part-type="species">latra</tp:taxon-name-part></tp:taxon-name></italic> sp. n. is darker than in two other species.</p><fig id="F3" position="float" orientation="portrait"><label>Figures 8–10.</label><caption><p>
          <italic><tp:taxon-name><tp:taxon-name-part taxon-name-part-type="genus">Myrmica</tp:taxon-name-part> <tp:taxon-name-part taxon-name-part-type="species">ereptrix</tp:taxon-name-part></tp:taxon-name></italic>. <bold>8</bold> Head (queen) <bold>9</bold> Profile (queen) <bold>10</bold> Dorsum (queen).</p></caption><graphic xmlns:xlink="http://www.w3.org/1999/xlink" xlink:href="zookeys-605-113-g003.jpg" position="float" orientation="portrait" xlink:type="simple" id="oo_95791.jpg"/></fig><fig id="F4" position="float" orientation="portrait"><label>Figures 11–16.</label><caption><p>
          <italic><tp:taxon-name><tp:taxon-name-part taxon-name-part-type="genus">Myrmica</tp:taxon-name-part> <tp:taxon-name-part taxon-name-part-type="species">nefaria</tp:taxon-name-part></tp:taxon-name></italic>. <bold>11</bold> Head (queen) <bold>12</bold> Profile (queen) <bold>13</bold> Dorsum (queen) <bold>14</bold> Head (male) <bold>15</bold> Profile (male) <bold>16</bold> Dorsum (male).</p></caption><graphic xmlns:xlink="http://www.w3.org/1999/xlink" xlink:href="zookeys-605-113-g004.jpg" position="float" orientation="portrait" xlink:type="simple" id="oo_95792.jpg"/></fig><p>The male of <italic><tp:taxon-name><tp:taxon-name-part taxon-name-part-type="genus">Myrmica</tp:taxon-name-part> <tp:taxon-name-part taxon-name-part-type="species">latra</tp:taxon-name-part></tp:taxon-name></italic> sp. n. well differs from all the known males of the species of the <italic>smythiesii</italic>-group (see also Discussion, below) by the much wider petiole and postpetiole, as well as by the distinctly higher postpetiole, its sternite gives the appearance of rather long and widely rounded ventral plate. Thus, in <italic><tp:taxon-name><tp:taxon-name-part taxon-name-part-type="genus">Myrmica</tp:taxon-name-part> <tp:taxon-name-part taxon-name-part-type="species">latra</tp:taxon-name-part></tp:taxon-name></italic> <abbrev xmlns:xlink="http://www.w3.org/1999/xlink" xlink:title="maximum width of petiole in dorsal view" id="ABBRID0EIKBG" xlink:type="simple">PW</abbrev>/<abbrev xmlns:xlink="http://www.w3.org/1999/xlink" xlink:title="maximum width of head in dorsal view behind the eyes" id="ABBRID0ELKBG" xlink:type="simple">HW</abbrev> = 0.67, <abbrev xmlns:xlink="http://www.w3.org/1999/xlink" xlink:title="maximum width of postpetiole in dorsal view" id="ABBRID0EOKBG" xlink:type="simple">PPW</abbrev>/<abbrev xmlns:xlink="http://www.w3.org/1999/xlink" xlink:title="maximum width of head in dorsal view behind the eyes" id="ABBRID0ERKBG" xlink:type="simple">HW</abbrev> = 0.95 and <abbrev xmlns:xlink="http://www.w3.org/1999/xlink" xlink:title="maximum length of postpetiole in dorsal view between its visible anterior and posterior margins" id="ABBRID0EUKBG" xlink:type="simple">PPL</abbrev>/<abbrev xmlns:xlink="http://www.w3.org/1999/xlink" xlink:title="maximum height of postpetiole in profile from the uppermost to lowermost point, measured perpendicularly to the tergo-sternal suture" id="ABBRID0EXKBG" xlink:type="simple">PPH</abbrev> = 0.68, but these ratios in the non-parasitic species from the <italic>smythiesii</italic>-group (<italic><tp:taxon-name><tp:taxon-name-part taxon-name-part-type="genus">Myrmica</tp:taxon-name-part> <tp:taxon-name-part taxon-name-part-type="species">bactriana</tp:taxon-name-part></tp:taxon-name></italic> Ruzsky, 1915, <italic><tp:taxon-name><tp:taxon-name-part taxon-name-part-type="genus">Myrmica</tp:taxon-name-part> <tp:taxon-name-part taxon-name-part-type="species">fortior</tp:taxon-name-part></tp:taxon-name></italic> Forel, 1904 and <italic><tp:taxon-name><tp:taxon-name-part taxon-name-part-type="genus">Myrmica</tp:taxon-name-part> <tp:taxon-name-part taxon-name-part-type="species">ruzskyana</tp:taxon-name-part></tp:taxon-name></italic> Radchenko et Elmes, 2010) are: <abbrev xmlns:xlink="http://www.w3.org/1999/xlink" xlink:title="maximum width of petiole in dorsal view" id="ABBRID0E1LBG" xlink:type="simple">PW</abbrev>/<abbrev xmlns:xlink="http://www.w3.org/1999/xlink" xlink:title="maximum width of head in dorsal view behind the eyes" id="ABBRID0E4LBG" xlink:type="simple">HW</abbrev> &lt; 0.40, <abbrev xmlns:xlink="http://www.w3.org/1999/xlink" xlink:title="maximum width of postpetiole in dorsal view" id="ABBRID0EAMBG" xlink:type="simple">PPW</abbrev>/<abbrev xmlns:xlink="http://www.w3.org/1999/xlink" xlink:title="maximum width of head in dorsal view behind the eyes" id="ABBRID0EDMBG" xlink:type="simple">HW</abbrev> &lt; 0.60 and <abbrev xmlns:xlink="http://www.w3.org/1999/xlink" xlink:title="maximum length of postpetiole in dorsal view between its visible anterior and posterior margins" id="ABBRID0EGMBG" xlink:type="simple">PPL</abbrev>/<abbrev xmlns:xlink="http://www.w3.org/1999/xlink" xlink:title="maximum height of postpetiole in profile from the uppermost to lowermost point, measured perpendicularly to the tergo-sternal suture" id="ABBRID0EJMBG" xlink:type="simple">PPH</abbrev> &gt; 0.80 (our unpublished data).</p><p>While the male of <italic><tp:taxon-name><tp:taxon-name-part taxon-name-part-type="genus">Myrmica</tp:taxon-name-part> <tp:taxon-name-part taxon-name-part-type="species">latra</tp:taxon-name-part></tp:taxon-name></italic> morphologically resembles the male of <italic><tp:taxon-name><tp:taxon-name-part taxon-name-part-type="genus">Myrmica</tp:taxon-name-part> <tp:taxon-name-part taxon-name-part-type="species">nefaria</tp:taxon-name-part></tp:taxon-name></italic> (the males of <italic><tp:taxon-name><tp:taxon-name-part taxon-name-part-type="genus">Myrmica</tp:taxon-name-part> <tp:taxon-name-part taxon-name-part-type="species">ereptrix</tp:taxon-name-part></tp:taxon-name></italic> are unknown), it differs by its longer head (<abbrev xmlns:xlink="http://www.w3.org/1999/xlink" xlink:title="maximum length of head in dorsal view, measured in a straight line from the anterior point of clypeus including any carina or rugae, if they protrude beyond the anterior margin to the mid-point of occipital margin" id="ABBRID0EMNBG" xlink:type="simple">HL</abbrev>/<abbrev xmlns:xlink="http://www.w3.org/1999/xlink" xlink:title="maximum width of head in dorsal view behind the eyes" id="ABBRID0EPNBG" xlink:type="simple">HW</abbrev> = 1.26 <italic>vs.</italic> 1.10–1.12) that is distinctly narrowed posteriorly (compare Figs <xref ref-type="fig" rid="F2">5</xref> and <xref ref-type="fig" rid="F4">14</xref>); by the distinctly longer scape that is longer than the head width in <italic><tp:taxon-name><tp:taxon-name-part taxon-name-part-type="genus">Myrmica</tp:taxon-name-part> <tp:taxon-name-part taxon-name-part-type="species">latra</tp:taxon-name-part></tp:taxon-name></italic>: <abbrev xmlns:xlink="http://www.w3.org/1999/xlink" xlink:title="maximum straight-line length of scape from its apex to the articulation with condylar bulb" id="ABBRID0EGOBG" xlink:type="simple">SL</abbrev>/<abbrev xmlns:xlink="http://www.w3.org/1999/xlink" xlink:title="maximum length of head in dorsal view, measured in a straight line from the anterior point of clypeus including any carina or rugae, if they protrude beyond the anterior margin to the mid-point of occipital margin" id="ABBRID0EJOBG" xlink:type="simple">HL</abbrev> = 0.85, <abbrev xmlns:xlink="http://www.w3.org/1999/xlink" xlink:title="maximum straight-line length of scape from its apex to the articulation with condylar bulb" id="ABBRID0EMOBG" xlink:type="simple">SL</abbrev>/<abbrev xmlns:xlink="http://www.w3.org/1999/xlink" xlink:title="maximum width of head in dorsal view behind the eyes" id="ABBRID0EPOBG" xlink:type="simple">HW</abbrev> = 1.07 <italic>vs.</italic> <abbrev xmlns:xlink="http://www.w3.org/1999/xlink" xlink:title="maximum straight-line length of scape from its apex to the articulation with condylar bulb" id="ABBRID0EUOBG" xlink:type="simple">SL</abbrev>/<abbrev xmlns:xlink="http://www.w3.org/1999/xlink" xlink:title="maximum length of head in dorsal view, measured in a straight line from the anterior point of clypeus including any carina or rugae, if they protrude beyond the anterior margin to the mid-point of occipital margin" id="ABBRID0EXOBG" xlink:type="simple">HL</abbrev> = 0.68–0.77 and <abbrev xmlns:xlink="http://www.w3.org/1999/xlink" xlink:title="maximum straight-line length of scape from its apex to the articulation with condylar bulb" id="ABBRID0E1OBG" xlink:type="simple">SL</abbrev>/<abbrev xmlns:xlink="http://www.w3.org/1999/xlink" xlink:title="maximum width of head in dorsal view behind the eyes" id="ABBRID0E4OBG" xlink:type="simple">HW</abbrev> = 0.76–0.79; by the wider petiole and postpetiole (<abbrev xmlns:xlink="http://www.w3.org/1999/xlink" xlink:title="maximum width of petiole in dorsal view" id="ABBRID0EAPBG" xlink:type="simple">PW</abbrev>/<abbrev xmlns:xlink="http://www.w3.org/1999/xlink" xlink:title="maximum width of head in dorsal view behind the eyes" id="ABBRID0EDPBG" xlink:type="simple">HW</abbrev> = 0.67, <abbrev xmlns:xlink="http://www.w3.org/1999/xlink" xlink:title="maximum width of postpetiole in dorsal view" id="ABBRID0EGPBG" xlink:type="simple">PPW</abbrev>/<abbrev xmlns:xlink="http://www.w3.org/1999/xlink" xlink:title="maximum width of head in dorsal view behind the eyes" id="ABBRID0EJPBG" xlink:type="simple">HW</abbrev> = 0.95 <italic>v</italic>s. 0.54–0.58 and 0.80–0.85). Additionally, the head dorsum in <italic><tp:taxon-name><tp:taxon-name-part taxon-name-part-type="genus">Myrmica</tp:taxon-name-part> <tp:taxon-name-part taxon-name-part-type="species">latra</tp:taxon-name-part></tp:taxon-name></italic> has short irregular rugae, but in <italic><tp:taxon-name><tp:taxon-name-part taxon-name-part-type="genus">Myrmica</tp:taxon-name-part> <tp:taxon-name-part taxon-name-part-type="species">nefaria</tp:taxon-name-part></tp:taxon-name></italic> males, the head dorsum has longitudinal rugae; posterior part of scutum has longitudinal rugae <italic>vs.</italic> transversal rugosity; its propodeum is gradually rounded, without teeth or tubercles, but in <italic><tp:taxon-name><tp:taxon-name-part taxon-name-part-type="genus">Myrmica</tp:taxon-name-part> <tp:taxon-name-part taxon-name-part-type="species">nefaria</tp:taxon-name-part></tp:taxon-name></italic> propodeum is distinctly angulated with short teeth. Finally, the forewing venation of the male of <italic><tp:taxon-name><tp:taxon-name-part taxon-name-part-type="genus">Myrmica</tp:taxon-name-part> <tp:taxon-name-part taxon-name-part-type="species">latra</tp:taxon-name-part></tp:taxon-name></italic> sp. n. is almost typical for the genus <italic><tp:taxon-name><tp:taxon-name-part taxon-name-part-type="genus">Myrmica</tp:taxon-name-part></tp:taxon-name></italic> and resembles that of <italic><tp:taxon-name><tp:taxon-name-part taxon-name-part-type="genus">Myrmica</tp:taxon-name-part> <tp:taxon-name-part taxon-name-part-type="species">ereptrix</tp:taxon-name-part></tp:taxon-name></italic> (see <!--PageBreak-->above and <xref ref-type="bibr" rid="B5">Bolton 1988</xref>), but in some males of <italic><tp:taxon-name><tp:taxon-name-part taxon-name-part-type="genus">Myrmica</tp:taxon-name-part> <tp:taxon-name-part taxon-name-part-type="species">nefaria</tp:taxon-name-part></tp:taxon-name></italic> it is modified (see <xref ref-type="bibr" rid="B4">Bharti 2012</xref>). However, it should be remembered that the forewing venation in different specimens of the same species, especially in social parasites, may be quite variable so not too much reliance should be placed on this feature (see <xref ref-type="bibr" rid="B1">Arnoldi 1930</xref>, <xref ref-type="bibr" rid="B2">1933</xref>; <xref ref-type="bibr" rid="B5">Bolton 1988</xref>; our own observations).</p></tp:treatment-sec><tp:treatment-sec sec-type="etymology" id="SECID0EJSBG"><title>Etymology.</title><p>From the Latin adjective <italic><tp:taxon-name><tp:taxon-name-part taxon-name-part-type="species">latra</tp:taxon-name-part></tp:taxon-name></italic>, meaning robber or thief.</p></tp:treatment-sec><tp:treatment-sec sec-type="ecology" id="SECID0EZSBG"><title>Ecology.</title><p>Both queen and male were collected from nests of <italic><tp:taxon-name><tp:taxon-name-part taxon-name-part-type="genus">Myrmica</tp:taxon-name-part> <tp:taxon-name-part taxon-name-part-type="species">aimonissabaudiae</tp:taxon-name-part></tp:taxon-name></italic> built under stones. The ground is covered with low vegetation, and scattered <italic><tp:taxon-name><tp:taxon-name-part taxon-name-part-type="genus">Pinus</tp:taxon-name-part></tp:taxon-name></italic> and <italic><tp:taxon-name><tp:taxon-name-part taxon-name-part-type="genus">Cedrus</tp:taxon-name-part></tp:taxon-name></italic> trees. The recorded nest temperature and humidity at site one, where queen was collected was 18 °C and 76%, whereas at site two, where male was collected, the recorded nest temperature was 19 °C and humidity 66%.</p></tp:treatment-sec><tp:treatment-sec><!--Section generated to contain objects referenced in tp:taxon-treatment.--><table-wrap id="T1" position="float" orientation="portrait"><label>Table 1.</label><caption><p>Measurements of the Himalayan socially-parasitic <italic><tp:taxon-name><tp:taxon-name-part taxon-name-part-type="genus">Myrmica</tp:taxon-name-part></tp:taxon-name></italic> species.</p></caption><table id="TID0EGXAG" rules="all"><tbody><tr><th rowspan="3" colspan="1">Measurements (in mm)</th><th rowspan="1" colspan="2">
              <italic><tp:taxon-name><tp:taxon-name-part taxon-name-part-type="genus">Myrmica</tp:taxon-name-part> <tp:taxon-name-part taxon-name-part-type="species">latra</tp:taxon-name-part></tp:taxon-name></italic> sp. n.</th><th rowspan="1" colspan="1">
              <italic><tp:taxon-name><tp:taxon-name-part taxon-name-part-type="genus">Myrmica</tp:taxon-name-part> <tp:taxon-name-part taxon-name-part-type="species">ereptrix</tp:taxon-name-part></tp:taxon-name></italic>
            </th><th rowspan="1" colspan="6">
              <italic><tp:taxon-name><tp:taxon-name-part taxon-name-part-type="genus">Myrmica</tp:taxon-name-part> <tp:taxon-name-part taxon-name-part-type="species">nefaria</tp:taxon-name-part></tp:taxon-name></italic>
            </th></tr><tr><th rowspan="2" colspan="1">holotype queen</th><th rowspan="2" colspan="1">paratype male</th><th rowspan="2" colspan="1">holotype gyne</th><th rowspan="1" colspan="3">gynes (n=63)</th><th rowspan="1" colspan="3">males (n=4)</th></tr><tr><th rowspan="1" colspan="1">mean±SD</th><th rowspan="1" colspan="1">min</th><th rowspan="1" colspan="1">max</th><th rowspan="1" colspan="1">mean±SD</th><th rowspan="1" colspan="1">min</th><th rowspan="1" colspan="1">max</th></tr><tr><td rowspan="1" colspan="1">
                  <abbrev xmlns:xlink="http://www.w3.org/1999/xlink" xlink:title="maximum length of head in dorsal view, measured in a straight line from the anterior point of clypeus including any carina or rugae, if they protrude beyond the anterior margin to the mid-point of occipital margin" id="ABBRID0EJLAC" xlink:type="simple">HL</abbrev>
                </td><td rowspan="1" colspan="1">1.23</td><td rowspan="1" colspan="1">0.795</td><td rowspan="1" colspan="1">1.20</td><td rowspan="1" colspan="1">1.13±0.02</td><td rowspan="1" colspan="1">1.10</td><td rowspan="1" colspan="1">1.17</td><td rowspan="1" colspan="1">0.76±0.02</td><td rowspan="1" colspan="1">0.74</td><td rowspan="1" colspan="1">0.78</td></tr><tr><td rowspan="1" colspan="1">
                  <abbrev xmlns:xlink="http://www.w3.org/1999/xlink" xlink:title="maximum width of head in dorsal view behind the eyes" id="ABBRID0EKMAC" xlink:type="simple">HW</abbrev>
                </td><td rowspan="1" colspan="1">1.08</td><td rowspan="1" colspan="1">0.63</td><td rowspan="1" colspan="1">1.06</td><td rowspan="1" colspan="1">1.01 ± 0.01</td><td rowspan="1" colspan="1">0.99</td><td rowspan="1" colspan="1">1.02</td><td rowspan="1" colspan="1">0.69±0.03</td><td rowspan="1" colspan="1">0.66</td><td rowspan="1" colspan="1">0.71</td></tr><tr><td rowspan="1" colspan="1">
                  <abbrev xmlns:xlink="http://www.w3.org/1999/xlink" xlink:title="minimum width of frons between the frontal carinae" id="ABBRID0ELNAC" xlink:type="simple">FW</abbrev>
                </td><td rowspan="1" colspan="1">0.57</td><td rowspan="1" colspan="1">--</td><td rowspan="1" colspan="1">0.56</td><td rowspan="1" colspan="1">0.53 ± 0.01</td><td rowspan="1" colspan="1">0.52</td><td rowspan="1" colspan="1">0.55</td><td rowspan="1" colspan="1">--</td><td rowspan="1" colspan="1">--</td><td rowspan="1" colspan="1">--</td></tr><tr><td rowspan="1" colspan="1">
                  <abbrev xmlns:xlink="http://www.w3.org/1999/xlink" xlink:title="maximum distance between the outer borders of the frontal lobes" id="ABBRID0EMOAC" xlink:type="simple">FLW</abbrev>
                </td><td rowspan="1" colspan="1">0.54</td><td rowspan="1" colspan="1">--</td><td rowspan="1" colspan="1">0.57</td><td rowspan="1" colspan="1">0.51 ± 0.02</td><td rowspan="1" colspan="1">0.49</td><td rowspan="1" colspan="1">0.53</td><td rowspan="1" colspan="1">--</td><td rowspan="1" colspan="1">--</td><td rowspan="1" colspan="1">--</td></tr><tr><td rowspan="1" colspan="1">
                  <abbrev xmlns:xlink="http://www.w3.org/1999/xlink" xlink:title="maximum straight-line length of scape from its apex to the articulation with condylar bulb" id="ABBRID0ENPAC" xlink:type="simple">SL</abbrev>
                </td><td rowspan="1" colspan="1">0.90</td><td rowspan="1" colspan="1">0.675</td><td rowspan="1" colspan="1">0.82</td><td rowspan="1" colspan="1">0.87 ± 0.03</td><td rowspan="1" colspan="1">0.82</td><td rowspan="1" colspan="1">0.92</td><td rowspan="1" colspan="1">0.54±0.03</td><td rowspan="1" colspan="1">0.50</td><td rowspan="1" colspan="1">0.56</td></tr><tr><td rowspan="1" colspan="1">
                  <abbrev xmlns:xlink="http://www.w3.org/1999/xlink" xlink:title="maximum length of petiole in dorsal view, measured from the posterodorsal margin of petiole to the articulation with propodeum; the petiole should be positioned so that measured points lay on the same plane" id="ABBRID0EPAAE" xlink:type="simple">PL</abbrev>
                </td><td rowspan="1" colspan="1">0.57</td><td rowspan="1" colspan="1">0.40</td><td rowspan="1" colspan="1">0.46</td><td rowspan="1" colspan="1">0.51 ± 0.02</td><td rowspan="1" colspan="1">0.48</td><td rowspan="1" colspan="1">0.52</td><td rowspan="1" colspan="1">0.39±0.03</td><td rowspan="1" colspan="1">0.36</td><td rowspan="1" colspan="1">0.42</td></tr><tr><td rowspan="1" colspan="1">
                  <abbrev xmlns:xlink="http://www.w3.org/1999/xlink" xlink:title="maximum width of petiole in dorsal view" id="ABBRID0EQBAE" xlink:type="simple">PW</abbrev>
                </td><td rowspan="1" colspan="1">0.54</td><td rowspan="1" colspan="1">0.42</td><td rowspan="1" colspan="1">0.65</td><td rowspan="1" colspan="1">0.60 ± 0.03</td><td rowspan="1" colspan="1">0.58</td><td rowspan="1" colspan="1">0.66</td><td rowspan="1" colspan="1">0.39±0.02</td><td rowspan="1" colspan="1">0.38</td><td rowspan="1" colspan="1">0.41</td></tr><tr><td rowspan="1" colspan="1">
                  <abbrev xmlns:xlink="http://www.w3.org/1999/xlink" xlink:title="maximum height of petiole in profile, measured from the uppermost point of the petiolar node perpendicularly to the imaginary line between the anteroventral just behind the subpetiolar process and posteroventral points of petiole" id="ABBRID0ERCAE" xlink:type="simple">PH</abbrev>
                </td><td rowspan="1" colspan="1">0.54</td><td rowspan="1" colspan="1">0.40</td><td rowspan="1" colspan="1">0.58</td><td rowspan="1" colspan="1">0.54 ± 0.01</td><td rowspan="1" colspan="1">0.53</td><td rowspan="1" colspan="1">0.54</td><td rowspan="1" colspan="1">0.39±0.02</td><td rowspan="1" colspan="1">0.38</td><td rowspan="1" colspan="1">0.41</td></tr><tr><td rowspan="1" colspan="1">
                  <abbrev xmlns:xlink="http://www.w3.org/1999/xlink" xlink:title="maximum length of postpetiole in dorsal view between its visible anterior and posterior margins" id="ABBRID0ESDAE" xlink:type="simple">PPL</abbrev>
                </td><td rowspan="1" colspan="1">0.48</td><td rowspan="1" colspan="1">0.375</td><td rowspan="1" colspan="1">0.49</td><td rowspan="1" colspan="1">0.45 ± 0.02</td><td rowspan="1" colspan="1">0.41</td><td rowspan="1" colspan="1">0.49</td><td rowspan="1" colspan="1">0.38±0.03</td><td rowspan="1" colspan="1">0.36</td><td rowspan="1" colspan="1">0.42</td></tr><tr><td rowspan="1" colspan="1">
                  <abbrev xmlns:xlink="http://www.w3.org/1999/xlink" xlink:title="maximum width of postpetiole in dorsal view" id="ABBRID0ETEAE" xlink:type="simple">PPW</abbrev>
                </td><td rowspan="1" colspan="1">0.87</td><td rowspan="1" colspan="1">0.60</td><td rowspan="1" colspan="1">0.98</td><td rowspan="1" colspan="1">0.95 ± 0.02</td><td rowspan="1" colspan="1">0.91</td><td rowspan="1" colspan="1">0.97</td><td rowspan="1" colspan="1">0.57±0.04</td><td rowspan="1" colspan="1">0.53</td><td rowspan="1" colspan="1">0.60</td></tr><tr><td rowspan="1" colspan="1">
                  <abbrev xmlns:xlink="http://www.w3.org/1999/xlink" xlink:title="maximum height of postpetiole in profile from the uppermost to lowermost point, measured perpendicularly to the tergo-sternal suture" id="ABBRID0EUFAE" xlink:type="simple">PPH</abbrev>
                </td><td rowspan="1" colspan="1">0.84</td><td rowspan="1" colspan="1">0.55</td><td rowspan="1" colspan="1">0.88</td><td rowspan="1" colspan="1">0.81 ± 0.04</td><td rowspan="1" colspan="1">0.78</td><td rowspan="1" colspan="1">0.89</td><td rowspan="1" colspan="1">0.50±0.03</td><td rowspan="1" colspan="1">0.47</td><td rowspan="1" colspan="1">0.53</td></tr><tr><td rowspan="1" colspan="1">
                  <abbrev xmlns:xlink="http://www.w3.org/1999/xlink" xlink:title="maximum length of propodeal spine in profile, measured along the spine from its tip to the deepest point of the propodeal constriction at the base of the spine" id="ABBRID0EVGAE" xlink:type="simple">ESL</abbrev>
                </td><td rowspan="1" colspan="1">0.21</td><td rowspan="1" colspan="1">--</td><td rowspan="1" colspan="1">0.19</td><td rowspan="1" colspan="1">0.21 ± 0.01</td><td rowspan="1" colspan="1">0.19</td><td rowspan="1" colspan="1">0.21</td><td rowspan="1" colspan="1">--</td><td rowspan="1" colspan="1">--</td><td rowspan="1" colspan="1">--</td></tr><tr><td rowspan="1" colspan="1">
                  <abbrev xmlns:xlink="http://www.w3.org/1999/xlink" xlink:title="distance between the tips of propodeal spine in dorsal view" id="ABBRID0EWHAE" xlink:type="simple">ESD</abbrev>
                </td><td rowspan="1" colspan="1">0.48</td><td rowspan="1" colspan="1">--</td><td rowspan="1" colspan="1">0.56</td><td rowspan="1" colspan="1">0.54 ± 0.03</td><td rowspan="1" colspan="1">0.46</td><td rowspan="1" colspan="1">0.57</td><td rowspan="1" colspan="1">--</td><td rowspan="1" colspan="1">--</td><td rowspan="1" colspan="1">--</td></tr><tr><td rowspan="1" colspan="1">
                  <abbrev xmlns:xlink="http://www.w3.org/1999/xlink" xlink:title="= WL-Weber’s length) diagonal length of the alitrunk (=mesosoma) (seen in profile from the most antero-dorsal point of alitrunk/mesosoma to posterior margin of propodeal lobes" id="ABBRID0EXIAE" xlink:type="simple">AL</abbrev>
                </td><td rowspan="1" colspan="1">2.04</td><td rowspan="1" colspan="1">1.47</td><td rowspan="1" colspan="1">1.96</td><td rowspan="1" colspan="1">1.77 ± 0.02</td><td rowspan="1" colspan="1">1.74</td><td rowspan="1" colspan="1">1.78</td><td rowspan="1" colspan="1">1.35±0.01</td><td rowspan="1" colspan="1">1.35</td><td rowspan="1" colspan="1">1.36</td></tr><tr><td rowspan="1" colspan="1">
                  <abbrev xmlns:xlink="http://www.w3.org/1999/xlink" xlink:title="height of alitrunk = mesosoma, measured from upper level of mesonotum perpendicularly to the level of lower margin of mesopleuron in profile view" id="ABBRID0EYJAE" xlink:type="simple">AH</abbrev>
                </td><td rowspan="1" colspan="1">1.17</td><td rowspan="1" colspan="1">0.90</td><td rowspan="1" colspan="1">0.96</td><td rowspan="1" colspan="1">1.09 ± 0.03</td><td rowspan="1" colspan="1">1.06</td><td rowspan="1" colspan="1">1.14</td><td rowspan="1" colspan="1">0.87±0.005</td><td rowspan="1" colspan="1">0.87</td><td rowspan="1" colspan="1">0.88</td></tr><tr><td rowspan="1" colspan="1">
                  <abbrev xmlns:xlink="http://www.w3.org/1999/xlink" xlink:title="maximum width of scutum in dorsal view" id="ABBRID0EZKAE" xlink:type="simple">SCW</abbrev>
                </td><td rowspan="1" colspan="1">1.17</td><td rowspan="1" colspan="1">0.996</td><td rowspan="1" colspan="1">1.06</td><td rowspan="1" colspan="1">1.03 ± 0.02</td><td rowspan="1" colspan="1">1.00</td><td rowspan="1" colspan="1">1.06</td><td rowspan="1" colspan="1">0.84±0.03</td><td rowspan="1" colspan="1">0.81</td><td rowspan="1" colspan="1">0.86</td></tr><tr><td rowspan="1" colspan="1">
                  <abbrev xmlns:xlink="http://www.w3.org/1999/xlink" xlink:title="length of scutum+scutellum in dorsal view" id="ABBRID0E1LAE" xlink:type="simple">SCL</abbrev>
                </td><td rowspan="1" colspan="1">1.56</td><td rowspan="1" colspan="1">1.11</td><td rowspan="1" colspan="1">1.54</td><td rowspan="1" colspan="1">1.21 ± 0.03</td><td rowspan="1" colspan="1">1.14</td><td rowspan="1" colspan="1">1.25</td><td rowspan="1" colspan="1">0.96±0.03</td><td rowspan="1" colspan="1">0.93</td><td rowspan="1" colspan="1">0.98</td></tr></tbody></table></table-wrap><table-wrap id="T2" position="float" orientation="portrait"><label>Table 2.</label><caption><p>Morphometric indices of the Himalayan socially-parasitic <italic><tp:taxon-name><tp:taxon-name-part taxon-name-part-type="genus">Myrmica</tp:taxon-name-part></tp:taxon-name></italic> species.</p></caption><table id="TID0EDSBG" rules="all"><tbody><tr><th rowspan="3" colspan="1">Indices</th><th rowspan="1" colspan="2">
              <italic><tp:taxon-name><tp:taxon-name-part taxon-name-part-type="genus">Myrmica</tp:taxon-name-part> <tp:taxon-name-part taxon-name-part-type="species">latra</tp:taxon-name-part></tp:taxon-name></italic> sp. n.</th><th rowspan="1" colspan="1">
              <italic><tp:taxon-name><tp:taxon-name-part taxon-name-part-type="genus">Myrmica</tp:taxon-name-part> <tp:taxon-name-part taxon-name-part-type="species">ereptrix</tp:taxon-name-part></tp:taxon-name></italic>
            </th><th rowspan="1" colspan="6">
              <italic><tp:taxon-name><tp:taxon-name-part taxon-name-part-type="genus">Myrmica</tp:taxon-name-part> <tp:taxon-name-part taxon-name-part-type="species">nefaria</tp:taxon-name-part></tp:taxon-name></italic>
            </th></tr><tr><th rowspan="2" colspan="1">holotype queen</th><th rowspan="2" colspan="1">paratype male</th><th rowspan="2" colspan="1">holotype gyne</th><th rowspan="1" colspan="3">gynes</th><th rowspan="1" colspan="3">males</th></tr><tr><th rowspan="1" colspan="1">mean±SD</th><th rowspan="1" colspan="1">min</th><th rowspan="1" colspan="1">max</th><th rowspan="1" colspan="1">mean±SD</th><th rowspan="1" colspan="1">min</th><th rowspan="1" colspan="1">max</th></tr><tr><td rowspan="1" colspan="1">
                  <abbrev xmlns:xlink="http://www.w3.org/1999/xlink" xlink:title="maximum length of head in dorsal view, measured in a straight line from the anterior point of clypeus including any carina or rugae, if they protrude beyond the anterior margin to the mid-point of occipital margin" id="ABBRID0EAQAE" xlink:type="simple">HL</abbrev>/<abbrev xmlns:xlink="http://www.w3.org/1999/xlink" xlink:title="maximum width of head in dorsal view behind the eyes" id="ABBRID0EDQAE" xlink:type="simple">HW</abbrev> (<abbrev xmlns:xlink="http://www.w3.org/1999/xlink" xlink:title="Cephalic" id="ABBRID0EGQAE" xlink:type="simple">CI</abbrev>)</td><td rowspan="1" colspan="1">1.14</td><td rowspan="1" colspan="1">1.26</td><td rowspan="1" colspan="1">1.13</td><td rowspan="1" colspan="1">1.12±0.02</td><td rowspan="1" colspan="1">1.11</td><td rowspan="1" colspan="1">1.15</td><td rowspan="1" colspan="1">1.10±0.01</td><td rowspan="1" colspan="1">1.10</td><td rowspan="1" colspan="1">1.12</td></tr><tr><td rowspan="1" colspan="1">
                  <abbrev xmlns:xlink="http://www.w3.org/1999/xlink" xlink:title="minimum width of frons between the frontal carinae" id="ABBRID0EIRAE" xlink:type="simple">FW</abbrev>/<abbrev xmlns:xlink="http://www.w3.org/1999/xlink" xlink:title="maximum width of head in dorsal view behind the eyes" id="ABBRID0ELRAE" xlink:type="simple">HW</abbrev> (<abbrev xmlns:xlink="http://www.w3.org/1999/xlink" xlink:title="Frontal" id="ABBRID0EORAE" xlink:type="simple">FI</abbrev>)</td><td rowspan="1" colspan="1">0.53</td><td rowspan="1" colspan="1">--</td><td rowspan="1" colspan="1">0.53</td><td rowspan="1" colspan="1">0.53±0.02</td><td rowspan="1" colspan="1">0.51</td><td rowspan="1" colspan="1">0.54</td><td rowspan="1" colspan="1">--</td><td rowspan="1" colspan="1">--</td><td rowspan="1" colspan="1">--</td></tr><tr><td rowspan="1" colspan="1">
                  <abbrev xmlns:xlink="http://www.w3.org/1999/xlink" xlink:title="maximum distance between the outer borders of the frontal lobes" id="ABBRID0EQSAE" xlink:type="simple">FLW</abbrev>/<abbrev xmlns:xlink="http://www.w3.org/1999/xlink" xlink:title="minimum width of frons between the frontal carinae" id="ABBRID0ETSAE" xlink:type="simple">FW</abbrev> (<abbrev xmlns:xlink="http://www.w3.org/1999/xlink" xlink:title="Frontal-lobe" id="ABBRID0EWSAE" xlink:type="simple">FLI</abbrev>)</td><td rowspan="1" colspan="1">0.95</td><td rowspan="1" colspan="1">--</td><td rowspan="1" colspan="1">1.02</td><td rowspan="1" colspan="1">0.96 ± 0.05</td><td rowspan="1" colspan="1">0.94</td><td rowspan="1" colspan="1">1.02</td><td rowspan="1" colspan="1">--</td><td rowspan="1" colspan="1">--</td><td rowspan="1" colspan="1">--</td></tr><tr><td rowspan="1" colspan="1">
                  <abbrev xmlns:xlink="http://www.w3.org/1999/xlink" xlink:title="maximum straight-line length of scape from its apex to the articulation with condylar bulb" id="ABBRID0EYTAE" xlink:type="simple">SL</abbrev>/<abbrev xmlns:xlink="http://www.w3.org/1999/xlink" xlink:title="maximum length of head in dorsal view, measured in a straight line from the anterior point of clypeus including any carina or rugae, if they protrude beyond the anterior margin to the mid-point of occipital margin" id="ABBRID0E2TAE" xlink:type="simple">HL</abbrev> (SI<sub>1</sub>)</td><td rowspan="1" colspan="1">0.73</td><td rowspan="1" colspan="1">0.85</td><td rowspan="1" colspan="1">0.68</td><td rowspan="1" colspan="1">0.77 ± 0.04</td><td rowspan="1" colspan="1">0.75</td><td rowspan="1" colspan="1">0.81</td><td rowspan="1" colspan="1">0.71±0.06</td><td rowspan="1" colspan="1">0.68</td><td rowspan="1" colspan="1">0.77</td></tr><tr><td rowspan="1" colspan="1">
                  <abbrev xmlns:xlink="http://www.w3.org/1999/xlink" xlink:title="maximum straight-line length of scape from its apex to the articulation with condylar bulb" id="ABBRID0E6UAE" xlink:type="simple">SL</abbrev>/<abbrev xmlns:xlink="http://www.w3.org/1999/xlink" xlink:title="maximum width of head in dorsal view behind the eyes" id="ABBRID0ECVAE" xlink:type="simple">HW</abbrev> (SI<sub>2</sub>)</td><td rowspan="1" colspan="1">0.83</td><td rowspan="1" colspan="1">1.07</td><td rowspan="1" colspan="1">0.77</td><td rowspan="1" colspan="1">0.86 ± 0.04</td><td rowspan="1" colspan="1">0.83</td><td rowspan="1" colspan="1">0.90</td><td rowspan="1" colspan="1">0.78±0.02</td><td rowspan="1" colspan="1">0.76</td><td rowspan="1" colspan="1">0.79</td></tr><tr><td rowspan="1" colspan="1">
                  <abbrev xmlns:xlink="http://www.w3.org/1999/xlink" xlink:title="maximum length of petiole in dorsal view, measured from the posterodorsal margin of petiole to the articulation with propodeum; the petiole should be positioned so that measured points lay on the same plane" id="ABBRID0EGWAE" xlink:type="simple">PL</abbrev>/<abbrev xmlns:xlink="http://www.w3.org/1999/xlink" xlink:title="maximum height of petiole in profile, measured from the uppermost point of the petiolar node perpendicularly to the imaginary line between the anteroventral just behind the subpetiolar process and posteroventral points of petiole" id="ABBRID0EJWAE" xlink:type="simple">PH</abbrev> (PI<sub>1</sub>)</td><td rowspan="1" colspan="1">1.05</td><td rowspan="1" colspan="1">1.00</td><td rowspan="1" colspan="1">0.79</td><td rowspan="1" colspan="1">0.94 ± 0.06</td><td rowspan="1" colspan="1">0.91</td><td rowspan="1" colspan="1">1.00</td><td rowspan="1" colspan="1">0.99 ± 0.14</td><td rowspan="1" colspan="1">0.88</td><td rowspan="1" colspan="1">1.08</td></tr><tr><td rowspan="1" colspan="1">
                  <abbrev xmlns:xlink="http://www.w3.org/1999/xlink" xlink:title="maximum length of petiole in dorsal view, measured from the posterodorsal margin of petiole to the articulation with propodeum; the petiole should be positioned so that measured points lay on the same plane" id="ABBRID0ENXAE" xlink:type="simple">PL</abbrev>/<abbrev xmlns:xlink="http://www.w3.org/1999/xlink" xlink:title="maximum width of head in dorsal view behind the eyes" id="ABBRID0EQXAE" xlink:type="simple">HW</abbrev> (PI<sub>2</sub>)</td><td rowspan="1" colspan="1">0.53</td><td rowspan="1" colspan="1">0.64</td><td rowspan="1" colspan="1">0.43</td><td rowspan="1" colspan="1">0.50 ± 0.02</td><td rowspan="1" colspan="1">0.48</td><td rowspan="1" colspan="1">0.51</td><td rowspan="1" colspan="1">0.56 ± 0.02</td><td rowspan="1" colspan="1">0.55</td><td rowspan="1" colspan="1">0.59</td></tr><tr><td rowspan="1" colspan="1">
                  <abbrev xmlns:xlink="http://www.w3.org/1999/xlink" xlink:title="maximum width of petiole in dorsal view" id="ABBRID0EUYAE" xlink:type="simple">PW</abbrev>/<abbrev xmlns:xlink="http://www.w3.org/1999/xlink" xlink:title="maximum width of head in dorsal view behind the eyes" id="ABBRID0EXYAE" xlink:type="simple">HW</abbrev> (PI<sub>3</sub>)</td><td rowspan="1" colspan="1">0.50</td><td rowspan="1" colspan="1">0.67</td><td rowspan="1" colspan="1">0.61</td><td rowspan="1" colspan="1">0.59 ± 0.04</td><td rowspan="1" colspan="1">0.58</td><td rowspan="1" colspan="1">0.65</td><td rowspan="1" colspan="1">0.56 ± 0.02</td><td rowspan="1" colspan="1">0.54</td><td rowspan="1" colspan="1">0.58</td></tr><tr><td rowspan="1" colspan="1">
                  <abbrev xmlns:xlink="http://www.w3.org/1999/xlink" xlink:title="maximum length of petiole in dorsal view, measured from the posterodorsal margin of petiole to the articulation with propodeum; the petiole should be positioned so that measured points lay on the same plane" id="ABBRID0E2ZAE" xlink:type="simple">PL</abbrev>/<abbrev xmlns:xlink="http://www.w3.org/1999/xlink" xlink:title="maximum width of petiole in dorsal view" id="ABBRID0E5ZAE" xlink:type="simple">PW</abbrev> (PI<sub>4</sub>)</td><td rowspan="1" colspan="1">1.06</td><td rowspan="1" colspan="1">0.95</td><td rowspan="1" colspan="1">0.71</td><td rowspan="1" colspan="1">0.82±0.03</td><td rowspan="1" colspan="1">0.77</td><td rowspan="1" colspan="1">0.87</td><td rowspan="1" colspan="1">0.99±0.10</td><td rowspan="1" colspan="1">0.89</td><td rowspan="1" colspan="1">1.10</td></tr><tr><td rowspan="1" colspan="1">
                  <abbrev xmlns:xlink="http://www.w3.org/1999/xlink" xlink:title="maximum length of postpetiole in dorsal view between its visible anterior and posterior margins" id="ABBRID0EC2AE" xlink:type="simple">PPL</abbrev>/<abbrev xmlns:xlink="http://www.w3.org/1999/xlink" xlink:title="maximum height of postpetiole in profile from the uppermost to lowermost point, measured perpendicularly to the tergo-sternal suture" id="ABBRID0EF2AE" xlink:type="simple">PPH</abbrev> (PPI<sub>1</sub>)</td><td rowspan="1" colspan="1">0.57</td><td rowspan="1" colspan="1">0.68</td><td rowspan="1" colspan="1">0.56</td><td rowspan="1" colspan="1">0.55 ± 0.06</td><td rowspan="1" colspan="1">0.49</td><td rowspan="1" colspan="1">0.58</td><td rowspan="1" colspan="1">0.76 ± 0.11</td><td rowspan="1" colspan="1">0.68</td><td rowspan="1" colspan="1">0.84</td></tr><tr><td rowspan="1" colspan="1">
                  <abbrev xmlns:xlink="http://www.w3.org/1999/xlink" xlink:title="maximum height of postpetiole in profile from the uppermost to lowermost point, measured perpendicularly to the tergo-sternal suture" id="ABBRID0EJ3AE" xlink:type="simple">PPH</abbrev>/<abbrev xmlns:xlink="http://www.w3.org/1999/xlink" xlink:title="maximum width of postpetiole in dorsal view" id="ABBRID0EM3AE" xlink:type="simple">PPW</abbrev> (PPI<sub>2</sub>)</td><td rowspan="1" colspan="1">0.96</td><td rowspan="1" colspan="1">0.92</td><td rowspan="1" colspan="1">0.90</td><td rowspan="1" colspan="1">0.88±0.02</td><td rowspan="1" colspan="1">0.86</td><td rowspan="1" colspan="1">0.90</td><td rowspan="1" colspan="1">0.88 ± 0.00</td><td rowspan="1" colspan="1">0.88</td><td rowspan="1" colspan="1">0.88</td></tr><tr><td rowspan="1" colspan="1">
                  <abbrev xmlns:xlink="http://www.w3.org/1999/xlink" xlink:title="maximum width of postpetiole in dorsal view" id="ABBRID0EQ4AE" xlink:type="simple">PPW</abbrev>/<abbrev xmlns:xlink="http://www.w3.org/1999/xlink" xlink:title="maximum width of petiole in dorsal view" id="ABBRID0ET4AE" xlink:type="simple">PW</abbrev> (PPI<sub>3</sub>)</td><td rowspan="1" colspan="1">1.61</td><td rowspan="1" colspan="1">1.43</td><td rowspan="1" colspan="1">1.51</td><td rowspan="1" colspan="1">1.52±0.08</td><td rowspan="1" colspan="1">1.46</td><td rowspan="1" colspan="1">1.68</td><td rowspan="1" colspan="1">1.46 ± 0.04</td><td rowspan="1" colspan="1">1.40</td><td rowspan="1" colspan="1">1.46</td></tr><tr><td rowspan="1" colspan="1">
                  <abbrev xmlns:xlink="http://www.w3.org/1999/xlink" xlink:title="maximum width of postpetiole in dorsal view" id="ABBRID0EX5AE" xlink:type="simple">PPW</abbrev>/<abbrev xmlns:xlink="http://www.w3.org/1999/xlink" xlink:title="maximum width of head in dorsal view behind the eyes" id="ABBRID0E15AE" xlink:type="simple">HW</abbrev> (PPI<sub>4</sub>)</td><td rowspan="1" colspan="1">0.81</td><td rowspan="1" colspan="1">0.95</td><td rowspan="1" colspan="1">0.92</td><td rowspan="1" colspan="1">0.94 ± 0.04</td><td rowspan="1" colspan="1">0.92</td><td rowspan="1" colspan="1">0.98</td><td rowspan="1" colspan="1">0.82 ± 0.03</td><td rowspan="1" colspan="1">0.80</td><td rowspan="1" colspan="1">0.85</td></tr><tr><td rowspan="1" colspan="1">
                  <abbrev xmlns:xlink="http://www.w3.org/1999/xlink" xlink:title="maximum length of postpetiole in dorsal view between its visible anterior and posterior margins" id="ABBRID0E56AE" xlink:type="simple">PPL</abbrev>/<abbrev xmlns:xlink="http://www.w3.org/1999/xlink" xlink:title="maximum width of postpetiole in dorsal view" id="ABBRID0ECAAG" xlink:type="simple">PPW</abbrev> (PPI<sub>5</sub>)</td><td rowspan="1" colspan="1">0.55</td><td rowspan="1" colspan="1">0.63</td><td rowspan="1" colspan="1">0.50</td><td rowspan="1" colspan="1">0.53±0.02</td><td rowspan="1" colspan="1">0.49</td><td rowspan="1" colspan="1">0.55</td><td rowspan="1" colspan="1">0.67±0.05</td><td rowspan="1" colspan="1">0.63</td><td rowspan="1" colspan="1">0.72</td></tr><tr><td rowspan="1" colspan="1">
                  <abbrev xmlns:xlink="http://www.w3.org/1999/xlink" xlink:title="maximum length of propodeal spine in profile, measured along the spine from its tip to the deepest point of the propodeal constriction at the base of the spine" id="ABBRID0EGBAG" xlink:type="simple">ESL</abbrev>/<abbrev xmlns:xlink="http://www.w3.org/1999/xlink" xlink:title="maximum width of head in dorsal view behind the eyes" id="ABBRID0EJBAG" xlink:type="simple">HW</abbrev> (<abbrev xmlns:xlink="http://www.w3.org/1999/xlink" xlink:title="Propodeal spine-length" id="ABBRID0EMBAG" xlink:type="simple">ESLI</abbrev>)</td><td rowspan="1" colspan="1">0.19</td><td rowspan="1" colspan="1">--</td><td rowspan="1" colspan="1">0.18</td><td rowspan="1" colspan="1">0.21 ± 0.00</td><td rowspan="1" colspan="1">0.21</td><td rowspan="1" colspan="1">0.21</td><td rowspan="1" colspan="1">--</td><td rowspan="1" colspan="1">--</td><td rowspan="1" colspan="1">--</td></tr><tr><td rowspan="1" colspan="1">
                  <abbrev xmlns:xlink="http://www.w3.org/1999/xlink" xlink:title="distance between the tips of propodeal spine in dorsal view" id="ABBRID0EOCAG" xlink:type="simple">ESD</abbrev>/<abbrev xmlns:xlink="http://www.w3.org/1999/xlink" xlink:title="maximum length of propodeal spine in profile, measured along the spine from its tip to the deepest point of the propodeal constriction at the base of the spine" id="ABBRID0ERCAG" xlink:type="simple">ESL</abbrev> (<abbrev xmlns:xlink="http://www.w3.org/1999/xlink" xlink:title="Propodeal spine-distance" id="ABBRID0EUCAG" xlink:type="simple">ESDI</abbrev>)</td><td rowspan="1" colspan="1">2.20</td><td rowspan="1" colspan="1">--</td><td rowspan="1" colspan="1">2.95</td><td rowspan="1" colspan="1">2.61±0.43</td><td rowspan="1" colspan="1">2.38</td><td rowspan="1" colspan="1">3.00</td><td rowspan="1" colspan="1">--</td><td rowspan="1" colspan="1">--</td><td rowspan="1" colspan="1">--</td></tr><tr><td rowspan="1" colspan="1">
                  <abbrev xmlns:xlink="http://www.w3.org/1999/xlink" xlink:title="= WL-Weber’s length) diagonal length of the alitrunk (=mesosoma) (seen in profile from the most antero-dorsal point of alitrunk/mesosoma to posterior margin of propodeal lobes" id="ABBRID0EWDAG" xlink:type="simple">AL</abbrev>/<abbrev xmlns:xlink="http://www.w3.org/1999/xlink" xlink:title="height of alitrunk = mesosoma, measured from upper level of mesonotum perpendicularly to the level of lower margin of mesopleuron in profile view" id="ABBRID0EZDAG" xlink:type="simple">AH</abbrev> (<abbrev xmlns:xlink="http://www.w3.org/1999/xlink" xlink:title="Alitrunk =mesosomal" id="ABBRID0E3DAG" xlink:type="simple">AI</abbrev>)</td><td rowspan="1" colspan="1">1.74</td><td rowspan="1" colspan="1">1.63</td><td rowspan="1" colspan="1">2.04</td><td rowspan="1" colspan="1">1.78±0.06</td><td rowspan="1" colspan="1">1.66</td><td rowspan="1" colspan="1">1.83</td><td rowspan="1" colspan="1">1.69±0.02</td><td rowspan="1" colspan="1">1.67</td><td rowspan="1" colspan="1">1.70</td></tr><tr><td rowspan="1" colspan="1">
                  <abbrev xmlns:xlink="http://www.w3.org/1999/xlink" xlink:title="length of scutum+scutellum in dorsal view" id="ABBRID0E5EAG" xlink:type="simple">SCL</abbrev>/<abbrev xmlns:xlink="http://www.w3.org/1999/xlink" xlink:title="maximum width of scutum in dorsal view" id="ABBRID0EBFAG" xlink:type="simple">SCW</abbrev> (<abbrev xmlns:xlink="http://www.w3.org/1999/xlink" xlink:title="Scutum" id="ABBRID0EEFAG" xlink:type="simple">SCI</abbrev>)</td><td rowspan="1" colspan="1">1.33</td><td rowspan="1" colspan="1">1.48</td><td rowspan="1" colspan="1">1.45</td><td rowspan="1" colspan="1">1.01±0.10</td><td rowspan="1" colspan="1">0.86</td><td rowspan="1" colspan="1">1.11</td><td rowspan="1" colspan="1">1.13±0.02</td><td rowspan="1" colspan="1">1.12</td><td rowspan="1" colspan="1">1.16</td></tr></tbody></table></table-wrap></tp:treatment-sec><ref-list><ref id="B5"><mixed-citation xmlns:xlink="http://www.w3.org/1999/xlink" xlink:type="simple">
          <person-group><name name-style="western"><surname>Bolton</surname><given-names>B</given-names></name></person-group> (<year>1988</year>) <article-title>A new socially parasitic <italic><tp:taxon-name><tp:taxon-name-part taxon-name-part-type="genus">Myrmica</tp:taxon-name-part></tp:taxon-name></italic>, with a reassessment of the genus (<tp:taxon-name><tp:taxon-name-part taxon-name-part-type="order">Hymenoptera</tp:taxon-name-part></tp:taxon-name>: <tp:taxon-name><tp:taxon-name-part taxon-name-part-type="family">Formicidae</tp:taxon-name-part></tp:taxon-name>).</article-title> <source>Systematic Entomology</source> <volume>13</volume>: <fpage>1</fpage>–<lpage>11</lpage>. doi: <ext-link xlink:type="simple" ext-link-type="doi" xlink:href="10.1111/j.1365-3113.1988.tb00223.x">10.1111/j.1365-3113.1988.tb00223.x</ext-link></mixed-citation></ref><ref id="B4"><mixed-citation xmlns:xlink="http://www.w3.org/1999/xlink" xlink:type="simple">
          <person-group><name name-style="western"><surname>Bharti</surname><given-names>H</given-names></name></person-group> (<year>2012</year>) <article-title><italic><tp:taxon-name><tp:taxon-name-part taxon-name-part-type="genus">Myrmica</tp:taxon-name-part> <tp:taxon-name-part taxon-name-part-type="species">nefaria</tp:taxon-name-part></tp:taxon-name></italic> sp. n. – a new social parasite from Himalaya.</article-title> <source>Myrmecological News</source> <volume>16</volume>: <fpage>149</fpage>–<lpage>156</lpage>.</mixed-citation></ref><ref id="B1"><mixed-citation xmlns:xlink="http://www.w3.org/1999/xlink" xlink:type="simple">
          <person-group><name name-style="western"><surname>Arnoldi</surname><given-names>KV</given-names></name></person-group> (<year>1930</year>) <article-title>Studien hber die Systematik der Ameisen. VI. Eine neue parasitische Ameise, mit Bezugnahme auf die Frage nach der Entstehung der Gattungsmerkmale bei den parasitären Ameisen.</article-title> <source>Zoologischer Anzeiger</source> <volume>91</volume>: <fpage>267</fpage>–<lpage>283</lpage>.</mixed-citation></ref><ref id="B2"><mixed-citation xmlns:xlink="http://www.w3.org/1999/xlink" xlink:type="simple">
          <person-group><name name-style="western"><surname>Arnoldi</surname><given-names>KV</given-names></name></person-group> (<year>1933</year>) <article-title>About one new ant genus connecting with the origin of generic features of socially parasitic ants.</article-title> <source>Russkoe Entomologicheskoe obozrenie</source> <volume>25</volume>(<issue>1/2</issue>): <fpage>40</fpage>–<lpage>51</lpage>. <comment>[In Russian]</comment></mixed-citation></ref></ref-list></tp:taxon-treatment>
